# Supplementary material for: Effect of a Defective Clamp Loader Complex of DNA Polymerase III on Growth and SOS Response in Pseudomonas aeruginosa
Source: Microorganisms. 2022 Feb 12;10(2):423. doi: 10.3390/microorganisms10020423 (PMC8879598; doi:10.3390/microorganisms10020423)
Supplement: Supplementary file 1 [file microorganisms-10-00423-s001.zip]

Archive with 1 entries (1 files):
- microorganisms-1588675-supplementary.pdf
